# Supplementary material for: Mangifera indica ‘Namdokmai’ Prevents Neuronal Cells from Amyloid Peptide Toxicity and Inhibits BACE-1 Activities in a Drosophila Model of Alzheimer’s Amyloidosis
Source: Pharmaceuticals (Basel). 2022 May 11;15(5):591. doi: 10.3390/ph15050591 (PMC9146065; doi:10.3390/ph15050591)
Supplement: Supplementary file 1 [file pharmaceuticals-15-00591-s001.zip]

Archive with 1 entries (1 files):
- pharmaceuticals-1640214-supplementary.pdf
